# Supplementary material for: Interferon lambda protects the female reproductive tract against Zika virus infection
Source: Nat Commun. 2019 Jan 17;10:280. doi: 10.1038/s41467-018-07993-2 (PMC6336786; doi:10.1038/s41467-018-07993-2)
Supplement: Supplementary file 3 — Source data [file 41467_2018_7993_MOESM3_ESM.xlsx]

## Sheet: Figure 1
Figure 1a
Mock	IFN-Beta	IFN-Lambda1
30000	3250	4250
4750	250	90
11000	1000	1000
6500	1500	750
220000	2400	1000
Figure 1b
Mock	IFN-Beta	IFN-Lambda1
328000000	325000	9440
1860000	75600	187000
2060000	75000	11400
7375000	12500	7500
Figure 1g
Mock-OASL	IFN-Beta-OASL	IFN-Lambda1-OASL	Mock-IF144L	IFN-Beta-IF144L	IFN-Lambda1-IF144L	Mock-OAS1	IFN-Beta-OAS1	IFN-Lambda1-OAS1	Mock-MX1	IFN-Beta-MX1	IFN-Lambda1-MX1
0.88698	1.12402	40.2618	0.190565	917.536	1114.79	0.816279	57.0178	51.6162	0.96191	178.605	197.03
1.11436	0.54717	33.2708	1.82895	843.053	1316.29	1.20762	68.8647	46.2369	1.03809	183.593	237.526
0.991345	6.72959	13.7298	1.03457	23.9344	52.8072	0.998833	14.2925	57.1604	1.32562	6.56329	20.4433
1.01375	8.25702	14.4071	0.968071	24.3724	51.401	1.06072	13.7477	53.6773	0.674379	7.13943	16.1733
0.921022	96.7579	140.23	0.927981	2991.42	4125.56	0.9544	22.5622	70.7985	1.16748	103.687	136.058
1.1005	84.4573	154.18	1.07405	3034.81	4376.39	1.13001	27.1651	74.9981	0.832516	120.579	147.449
0.744247	56.9408	103.48	0.978031	6433.22	15692.6	0.795364	10.5074	30.2827	1.2455	130.247	160.761
1.25577	61.7678	117.647	1.02288	7425.58	13225.2	1.20658	11.375	31.2635	0.754498	102.148	166.764
Figure 1h
Mock-OAS1	IFN-Beta-OAS1	IFN-Lambda1-OAS1	Mock-OASL	IFN-Beta-OASL	IFN-Lambda1-OASL	Mock-MX1	IFN-Beta-MX1	IFN-Lambda1-MX1
0.403177	518.85	707.171	1.02298	274.781	452.885	1.26296	459.523	338.125
1.59682	514.282	807.464	0.977018	232.251	508.104	0.737039	183.791	338.972
1.65055	14.9799	4.1654	1.00045	241.11	33.2968	0.343903	77.052	3.48551
0.410752	7.56171	2.83422	0.975158	147.377	16.726	1.66102	28.6381	2.61999

## Sheet: Figure 2
Figure 2a
Progesterone	Estradiol	Vehicle
5.53539e+08	4521.57	113768503
8.18018e+07	230	8.8288e+06
1.53837e+08	230	4.5061e+07
7.28938e+07	230	38266975
302304386	230	4.38383e+07
1.8931e+07	230	113172125
		1.44193e+07
Figure 2b
Progesterone	Estradiol	Vehicle
8.23218e+06	4257.29	4.45247e+07
6.6577e+07	230	130103979
1.0269e+08	230	101421459
2.02808e+08	230	23495771
3.41467e+08	230	3.31006e+07
6.96976e+06	230	3.36606e+07
		1.51166e+07
Figure 2c
Progesterone	Estradiol	Vehicle
4.2335e+06	230	8.37357e+07
8.69721e+07	230	2.63493e+06
1.64857e+08	230	2.89232e+07
2.74075e+08	230	9.41564e+06
3.09409e+07	230	4.12883e+07
356709375	230	7.97506e+07
		5.05772e+06
Figure 2d
Progesterone	Estradiol	Vehicle
2.41517e+06	18	1.03393e+06
1.80802e+06	18	620017
1.7391e+06	18	1.15731e+06
1.24553e+06	18	366745
1.15161e+06	18	1.76467e+06
6.74045e+06	18	709571
		467947
Figure 2e
Progesterone	Estradiol	Vehicle
1.78864e+08	21.4388	473382431
3.38909e+07	289.566	381502487
5.40826e+08	217.126	436963284
1.16109e+08	22.596	277896923
3.05223e+08	24.9653	740803377
208781628	24.1222	170004788
		272403345
Figure 2f
Progesterone	Estradiol	Vehicle
7.52612e+07	100	2.08894e+07
1.2415e+08	100	2.99521e+07
3.58661e+07	100	1.55413e+07
4.2098e+07	100	8.55141e+06
9.6311e+07	100	4.24061e+07
2.30175e+07	100	6.29664e+07
		3.01204e+07

## Sheet: Figure 3
Figure 3a
Vehicle		Progesterone		Estradiol		E and P
WT	Ifnlr-/-	WT	Ifnlr-/-	WT	Ifnlr-/-	WT	Ifnlr-/-
3.2546e+07	4.93294e+06	889558	1.82001e+06	230	230	4.43363e+07	7.8022e+07
6.78203e+08	455583	369713	1.03406e+08	230	230	5.11209e+07	3.50961e+07
54035.7	1.50083e+07	3.55574e+06	4.87609e+07	230	230	230	5.70552e+08
1.46933e+07	4.31779e+06	7.2974e+06	2.8029e+07	230	230	4.4887e+06	1.17151e+08
9.00208e+06	34793.2	1.33539e+07	2.03191e+07	230	6.07757e+06	617356	2.44401e+08
1.73129e+07	9.11413e+06	3.27375e+06	2.77161e+07	230	230	1.93625e+07	1.3431e+08
77151.3	1.82795e+06	1.29593e+07	3.05762e+07	230		3.14024e+07	276645
1.02858e+06		8.29698e+06	2.00057e+07	230		6.74388e+07	2.16419e+07
2.9198e+06		1.52445e+06	13334129	2.87145e+08		3.76543e+07	230
5.79518e+06		9.84618e+07	3.61734e+07	230			230
		12878270	9.41876e+06				3.95362e+07
		7.44399e+07					3.54222e+07
		272033					5.18674e+08
		1.35632e+07
		8.58618e+06
		9.1202e+06
Figure 3b
Progesterone		E and P
WT	Ifnlr-/-	WT	Ifnlr-/-
6481.96	466952	1026.04	56646.1
40432.1	6.68036e+07	29282.3	62.7106
61498.5	1.06961e+08	49.5479	33320.3
143248	3.83167e+08	27	27
295822	2.06607e+08	484.64	266107
7.27907e+06	3.28683e+08	27	236378
7.14311e+06	108010581	27	2186.4
1.18689e+06	4489.14	27	354.681
748481	8.92522e+07	27	27
3.99919e+06	103602966		27
4.31466e+06	9.82726e+07		114.65
1.81891e+06			27
495922			139960
661005
233336
1.85031e+06
Figure 3c
Vehicle		Progesterone		Estradiol		E and P
WT	Ifnlr-/-	WT	Ifnlr-/-	WT	Ifnlr-/-	WT	Ifnlr-/-
171881	1.03589e+06	13207.3	142074	230	230	19669.8	1.0221e+08
1102.04	2307.23	121287	4.23966e+07	230	230	2.15715e+07	1.14919e+08
4117.25	495973	4.64631e+06	7.49552e+06	230	230	3.65137e+06	9.63422e+07
669217	1.00607e+06	4.53954e+06	1.77722e+06	230	230	5.02228e+07	9.57201e+07
244978	7199.07	4.71268e+06	6.1052e+06	230	6.07757e+06	242328	8.5939e+07
3.24221e+06	798034	7.97136e+06	3.05522e+06	230	230	5.44468e+06	8.64716e+07
770.667	613426	822089	2.93337e+06	230		4.70522e+07	182170
39800.3		1.85328e+06	4.64557e+06	230		1.66433e+06	3.00604e+06
3.61312e+06		3.73517e+06	4.94285e+06	3.16217e+08		2.51477e+07	230
1.41019e+06		942235	2.65381e+06	230			230
		1.71276e+07	4.58961e+06				4.64685e+07
		1.70373e+07					3.2593e+07
		67659.6					1.95952e+08
		819578
		3.1163e+06
		4.11419e+06
Figure 3d
Vehicle		Progesterone		Estradiol		E and P
WT	Ifnlr-/-	WT	Ifnlr-/-	WT	Ifnlr-/-	WT	Ifnlr-/-
1.11225e+07	448544	810.119	783.687	230	230	444535	5.04691e+06
1.4374e+07	230	4410.92	1.215e+07	230	230	6.24349e+06	1.9278e+07
3491.46	236963	1.65635e+06	8.72582e+06	230	230	1.81543e+06	993301
1.08834e+07	1.50331e+06	2.0871e+06	3.76255e+06	230	230	7.88441e+07	1558445841
4.25544e+06	3618.84	552645	7.36482e+06	230	2.52389e+07	128624	640118
2.42924e+06	213711	2.19234e+06	6.31168e+06	230	230	1.90044e+06	1.13857e+08
3484.68	83900.9	633209	787190	230		105440132	5579.67
1332.65		396572	6.71465e+06	230		8.86187e+07	1.05029e+06
1.08718e+06		955.683	1.10271e+06	9.95167e+07		7.34476e+07	230
2.22198e+06		1.17373e+06	363462	230			230
		1.27125e+06	1.0726e+06				4.03201e+07
		1.20566e+06					6.14572e+06
		230					6.34181e+07
		5.76978e+06
		757486
		2.29861e+06
Figure 3e
hSTAT2 KI	hSTAT2 KI-Ifnlr1-/-
126946	3.38988e+06
82532.3	1.23262e+06
773088	9.36255e+06
1.39416e+06	872080
105331	6.47119e+06
1.13312e+06
2.68511e+06
Figure 3f
hSTAT2 KI	hSTAT2 KI-Ifnlr1-/-
22315	30696.5
22844.5	181641
4424.16	202307
18354.6	150318
4717.02	507707
622869
74272
Figure 3g
hSTAT2 KI	hSTAT2 KI-Ifnlr1-/-
2585.28	2574.29
131.126	14068
305.136	3183.82
572.502	41341.1
988.916	9199.79
9279.33
129.187

## Sheet: Figure 5
Figure 5a
E and P	P Only	Vehicle
-15	-15	-15
-15	-15	-15
-15	-15	-15
-15	-15	-15
-15	-15	-15
-15	-15	-15
-15	-15	-15
-15	-15	-15
-15	-15
	-15
Figure 5b
E and P	P Only	Vehicle
-15	-15	-15
-15	-15	-15
-15	-15	-15
-15	-15	-15
-15	-15	-15
-15	-15
-15	-15
-15
Figure 5c
E and P	P Only	Vehicle
-15	-9.95219	-15
-15	-15	-15
-15	-15	-15
-15	-15	-15
-15	-15	-15
-15	-15
-15	-15
-15	-15
-15	-15
Figure 5d
E and P	P Only	Vehicle
-15	-15	-15
-15	-6.49952	-15
-15	-15	-15
-7.80115	-5.93107	-15
-15	-15	-15
-15	-15	-15
-15	-15	-15
-15	-15	-15
-15	-15	-15
-15	-15
Figure 5e
E and P	P Only	Vehicle
-15	-15	-15
-15	-15	-15
-15	-15	-15
-15	-15	-15
-15	-15	-15
-15	-15	-15
-15	-15	-15
-15	-13.3862	-15
-15	-15
	-15
Figure 5f
E and P	P Only	Vehicle
-15	-15	-15
-15	-15	-15
-10.5357	-15	-15
-15	-15	-15
-15	-15	-15
-15	-15
-15	-15
-15
Figure 5g
E and P	P Only	Vehicle
-15	-8.9965	-15
-15	-6.85266	-4.93284
-15	-6.93393	-15
-15	-7.53595	-8.75561
-15	-13.3248	-10.3347
-15	-8.38602
-15	-5.76867
-15	-7.11176
-15	-7.48042
Figure 5h
E and P	P Only	Vehicle
-15	-7.75449	-15
-15	-7.57777	-5.84496
-15	-11.1471	-6.20324
-8.33194	-6.49656	-7.78715
-15	-15	-6.12988
-15	-4.82497	-15
-15	-10.7999	-15
-15	-5.85756	-7.3289
-15	-15	-5.09671
-15	-5.62203
Figure 5i
E and P	P Only	Vehicle
-6.75608	-7.31888	-4.74603
-4.40795	-3.07047	-7.64108
-7.20556	-6.44997	-3.40376
-5.23271	-5.54663	-7.33048
-5.51433	-8.18319	-7.07211
-3.78247	-4.60206	-4.09457
-8.06101	-7.84453	-7.23432
-2.00112	-3.7552	-6.64909
-4.28336	-7.53921
	-5.10531
Figure 5j
E and P	P Only	Vehicle
-5.63928	-4.07199	-7.00447
-6.49073	-7.92141	-5.67317
-5.86314	-6.51758	-7.18821
-4.13442	-3.61277	-6.64297
-5.92371	-3.5124	-6.56565
-4.3966	-2.67736
-6.15792	-4.83857
-3.63442
Figure 5k
E and P	P Only	Vehicle
-9.01667	-4.42345	-6.25999
-7.09453	-7.0098	-5.93278
-6.04584	-6.92513	-6.10194
-6.78077	-6.81473	-8.21145
-9.28395	-8.50898	-5.91581
-6.95377	-7.06706
-7.06055	-6.34455
-4.75765	-7.74662
-5.2395	-6.9029
Figure 5l
E and P	P Only	Vehicle
-4.17897	-7.55335	-12.3119
-4.10444	-3.60401	-4.92247
-4.57714	-8.37985	-5.49963
-7.08789	-7.41514	-5.81302
-3.05254	-7.04436	-5.15388
-5.47847	-6.89825	-6.42871
-8.69225	-8.37549	-5.20079
-6.06564	-9.22276	-5.01683
-6.48949	-9.108	-4.57388
-5.77305	-7.55293
Figure 5m
E and P	P Only	Vehicle
-15	-15	-15
-15	-6.90776	-15
-15	-15	-15
-15	-15	-15
-15	-15	-15
-15	-15	-15
-15	-15	-15
-15	-15	-15
-7.65566	-15
	-11.2058
Figure 5n
E and P	P Only	Vehicle
-5.45535	-5.08051	-7.33385
-7.75766	-6.2674	-7.27609
-7.47343	-6.42965	-7.24969
-7.12267	-7.01939	-7.11813
-7.17658	-9.68446	-6.52398
-7.63839	-7.3067
-7.63838	-15
-7.43717
Figure 5o
E and P	P Only	Vehicle
-15	-8.15112	-13.4143
-7.38717	-15	-5.46499
-5.75035	-8.65101	-7.14292
-6.62747	-9.4844	-9.44618
-6.72055	-14.3625	-5.99683
-6.43526	-9.69804
-11.869	-8.309
-6.24791	-9.63191
-5.57383	-6.36378
Figure 5p
E and P	P Only	Vehicle
-15	-15	-10.5871
-15	-15	-15
-15	-15	-15
-8.03207	-11.082	-11.2801
-15	-15	-15
-15	-15	-15
-15	-15	-15
-15	-6.96783	-15
-8.40361	-15	-15
-15	-15

## Sheet: Figure 6
Figure 6a
ZIKV	IFN-Lambda + ZIKV	ZIKV	IFN-Lambda + ZIKV
1.6198e+06	3765.33	27	90.6351
285490	601.398	8294.6	175.7
209218	11087.9	3087.39	1026.47
2.47675e+06	3288.29	49899.5	170.288
2.2435e+06	5257.67	27	27
357287	10142.5	61.9687	27
408219	17484.1	27	616.718
604840	19140.4	880.582	27
1672620	8269.94	2689.84	27
1312575		27
15023.1
Figure 6b
ZIKV	IFN-Lambda + ZIKV	ZIKV	IFN-Lambda + ZIKV
1.56184e+06	943824	2.17583e+07	230
731046	1.14518e+06	5.89128e+07	230
770794	1.48733e+06	7.11382e+07	9.06558e+06
426776	196172	4.12705e+07	52141.6
3.08242e+06	528141	1.79262e+07	147532
1.73024e+06	398874	6.02104e+06	230
382640	920302	230	1.45395e+07
3.23859e+06	1.8443e+06	4.43363e+07	230
3.80331e+06	199737	5.11209e+07	230
311547		230
3.02436e+06
Figure 6c
ZIKV	IFN-Lambda + ZIKV	ZIKV	IFN-Lambda + ZIKV
81561.8	915565	1.437e+08	230
1.73656e+06	893.322	1.06257e+08	230
1.38179e+06	3.86291e+06	1.10141e+07	2.13811e+06
2.67754e+06	2.46551e+06	7.57557e+07	506458
91303.1	26829.1	2.46712e+06	36554.1
2.20402e+06	387088	4.15278e+08	230
2.83193e+06	260010	230	4.14065e+06
5.34714e+06	1.33037e+06	3.58588e+07	230
1.41045e+06	1.42897e+06	1.04134e+07
911703		230
1.59488e+06
Figure 6d
ZIKV	IFN-Lambda + ZIKV	ZIKV	IFN-Lambda + ZIKV
469317	1.78194e+06	8.11966e+06	230
877.813	555454	1.6836e+08	230
423848	230	6.21952e+06	824451
376734	1.11745e+06	1.97952e+08	4667.75
264942	230	4.42351e+06	107476
402153	390447	2.25329e+07	230
19430.6	319784	230	962446
2.56686e+06	1.34768e+06	1.671e+07	230
649797	920753	1.49043e+08	230
777864		230
466353
Figure 6e
ZIKV	IFN-Lambda + ZIKV	ZIKV	IFN-Lambda + ZIKV
14452.5	140462	112959	18
18	39564.6	71444.4	18
3946	18	67959.8	25843.1
10458.4	51815.6	19624.4	11565
19243	18	12536	4.10182e+06
22371	7536.76	46470.9	18
11079.7	5401.16	18	3716.58
27599.8	31036.5	32028	18
17431.8	9904.08	44210.7	18
10586.2		18
9577.77
Figure 6f
ZIKV	IFN-Lambda + ZIKV	ZIKV	IFN-Lambda + ZIKV
444967	137182	128508	20
23.4223	27235.1	102708	20
75848.5	23.8569	12877.1	10086.3
573667	159153	47134.3	72.1584
557172	20	4231.94	21093.5
501695	518536	88362.5	20
1.92027e+06	3.74349e+06	20	4460.79
34292.7	385701	33498.1	1505.35
2.72418e+06	976716	98716.2	20
671181		20
283181
Figure 6g
ZIKV	IFN-Lambda + ZIKV	ZIKV	IFN-Lambda + ZIKV
1.23091e+06	5.009e+06	5.74652e+07	100
100	3.25555e+06	3.09508e+07	100
1.9022e+06	319.608	111450295	4.57801e+07
2.10541e+06	5.45286e+06	1.85412e+07	88598.2
3.92652e+06	127.859	2.89125e+07	7.1875e+07
1.84663e+06	2.61142e+06	3.78565e+06	100
3.14453e+06	336270	100	5.63392e+06
2.64874e+06	3.27954e+06	1.83569e+07	100
1.36077e+06	2.81526e+06	4.54989e+06	114.213
2.56555e+06		100
1.64294e+06

## Sheet: Supplementary Figure 2
Supplementary Figure 2a
WT	Ifnlr1-/-
38443.7	31.9095
27	3869.91
867.314	533.91
27	27
27	2153.89
48.7181	27
783.572
Supplementary Figure 2b
WT	Ifnlr1-/-
275834	824689
230	15215.4
246031	230
230	230
1100.84	230
230	230
230
Supplementary Figure 2c
WT	Ifnlr1-/-
7710.72	366.743
230	179310
1929.47	230
230	68305.9
230	17379
7925.22	230
230
Supplementary Figure 2d
WT	Ifnlr1-/-
8438.86	287.694
230	230
372.713	1877.14
230	355.263
717.371	279.326
329.639	230
230
Supplementary Figure 2e
WT	Ifnlr1-/-
18	18
18	18
18	18
18	18
18	18
18	28
18
Supplementary Figure 2f
WT	Ifnlr1-/-
20.2429	20
20.1658	20
21.4388	20
20	20
20	20
20	20
20
Supplementary Figure 2g
WT	Ifnlr1-/-
1593.57	1235.87
100	100
1441.87	100
99.6678	100
808.837	100
105.263	100
107.656

## Sheet: Supplementary Figure 5
Supplementary Figure 5a
Vehicle		Progesterone		Estradiol		E and P
WT	Ifnlr-/-	WT	Ifnlr-/-	WT	Ifnlr-/-	WT	Ifnlr-/-
440183	7011.44	18	18	18	18	61110.2	49637.5
395821	18	18	23687.1	18	18	39663.6	102466
18	3156.45	57166.9	22206.7	18	18	837273	57706.5
353862	1920.48	43976.4	9933.47	18	18	42644.7	16686
181646	18	30034.8	8552.28	18	49034.7	2364.11	5292.71
106593	5726.07	20305.1	21115	18	18	65991.4	18
18	8426.11	30102.3	15985.1	18		172673	11254
18		47973.4	54678.6	1992.96		120047	18
18140.2		18	15275	167115		73139	18
60080.6		47948.9	5412.28	18			106511
		24333.4	7552.5				22868.9
		890.554					46079.5
		18
		37577.7
		41687.9
		32490.9
Supplementary Figure 5b
Vehicle		Progesterone		Estradiol		E and P
WT	Ifnlr-/-	WT	Ifnlr-/-	WT	Ifnlr-/-	WT	Ifnlr-/-
101532	15165.6	693322	2311.54	30	30	2036.1	15453.9
25031.2	30	2.28135e+06	2.36477e+06	30	30	40307.9	157865
30	20565.3	276680	157231	30	30	22345.3	2101.98
26520	3056.75	1.15591e+06	487510	30	30	38336	210533
167205	30	855652	2.54126e+06	30	2.38431e+07	610336	57876.1
527113	8347.54	2.66543e+06	1.61148e+06	30	30	85444	437293
30	25760.2	30	827616	30		1.35519e+06	30
30		2.13636e+06	40765.1	30		153584	65248.5
1.51424e+06		272393	416438	590062		127712	30.2115
4.4236e+06		519403	1.56756e+06	30			30
		30	5031				53001.1
		2.54323e+06					9402.38
		59041.2					42800.3
		1.00057e+06
Supplementary Figure 5c
Vehicle		Progesterone		Estradiol		E and P
WT	Ifnlr-/-	WT	Ifnlr-/-	WT	Ifnlr-/-	WT	Ifnlr-/-
4.50038e+07	424538	2421.99	4245.3	100	100	2.66196e+07	4.2559e+06
4.04859e+07	100	2126.72	1.33118e+06	100	100	3.51697e+06	1.65302e+07
4075.67	171670	2.69155e+07	1.98651e+06	100	100	7.93973e+06	3.78974e+07
4.76922e+07	159020	2.39546e+07	1.14061e+06	100	100	3.2097e+07	2.47142e+07
42588967	100	1.69335e+07	1.30286e+06	100	1.1625e+07	1.20266e+06	3.93068e+06
3.39254e+07	99993.1	1.51579e+07	702132	100	100	4.06712e+06	5.80862e+07
1675.78	342540	8.44901e+06	787860	100		3.62591e+07	190.191
4516.73		1.62591e+07	1.24161e+06	100		2.08159e+06	2.96216e+06
1.04767e+07		2752.69	603134	5.34382e+07		2.32289e+07	100
8.72647e+06		1.48228e+07	362003	100			100
		1.37285e+06	364917				5.763e+07
		927182					8.1661e+07
		138.598					4.75474e+06
		1.90728e+06
		2.32142e+06
		2.75476e+06
